# Supplementary material for: Wild Rosa Endophyte M7SB41-Mediated Host Plant’s Powdery Mildew Resistance
Source: J Fungi (Basel). 2023 May 27;9(6):620. doi: 10.3390/jof9060620 (PMC10301872; doi:10.3390/jof9060620)
Supplement: Supplementary file 1 [file jof-09-00620-s001.zip]

Archive with 1 entries (1 files):
- jof-2368921-supplementary.pdf
